# Supplementary material for: Evaluating Ortholog Prediction Algorithms in a Yeast Model Clade
Source: PLoS One. 2011 Apr 13;6(4):e18755. doi: 10.1371/journal.pone.0018755 (PMC3076445; doi:10.1371/journal.pone.0018755)
Supplement: Table S1 — The accuracy, sensitivity, specificity and fdr values of ortholog prediction algorithms across a range of parameter values (S1A), using varying numbers of species (S1B), and across five orthogroup classes with different gene retention patterns (S1C). (XLS) [file pone.0018755.s001.xls]

## Sheet: Table_S1A. Figure 3 Raw Data
ORTHOMCL
'inflation rate' parameter value	0.1	0.5	1	1.5	2	2.5	3	3.5	5	7.5	10	100
ACCURACY	0.90485	0.90485	0.90485	0.908932	0.908061	0.90485	0.90485	0.90347	0.900978	0.90347	0.896706	0.896706	Data for Figure 3A
SENSITIVITY	0.973051	0.973051	0.973051	0.96971	0.966039	0.973051	0.973051	0.956073	0.951316	0.956073	0.943464	0.943464	Data for Figure 3B
SPECIFICITY	0.418329	0.418329	0.418329	0.4288	0.420826	0.418329	0.418329	0.386187	0.370802	0.386187	0.352089	0.352089
MULTIPARANOID
'cut-off' parameter value	0	0.01	0.05	0.1	0.2	>0.3
ACCURACY	0.901018	0.912236	0.912236	0.912236	0.912236	0.912236	Data for Figure 3A
SENSITIVITY	0.954161	0.959333	0.959333	0.959333	0.959333	0.959333	Data for Figure 3B
SPECIFICITY	0.590154	0.583425	0.583425	0.583425	0.583425	0.583425
cRBH
'r' parameter value	0.001	0.1	0.2	0.3	0.4	0.5	0.6	0.7	0.8	0.9
ACCURACY	0.929572	0.929261	0.928008	0.934238	0.928526	0.921474	0.917384	0.897356	0.88676	0.826461	Data for Figure 3A
SENSITIVITY	0.947047	0.946667	0.944701	0.951673	0.944052	0.936405	0.930166	0.904199	0.890854	0.812108	Data for Figure 3B
SPECIFICITY	0.816643	0.817032	0.822239	0.828544	0.839946	0.831753	0.846982	0.862208	0.866175	0.893117
cRSD
'α' parameter value	0.1	0.4	0.5	0.6	0.7	1	1.5	2	2.5	5
ACCURACY	0.912615	0.92092	0.920589	0.920415	0.920673	0.920674	0.921701	0.920713	0.92045	0.920858	Data for Figure 3A
SENSITIVITY	0.928658	0.936441	0.935287	0.935002	0.936066	0.935379	0.935513	0.935486	0.935153	0.936386	Data for Figure 3B
SPECIFICITY	0.814581	0.828385	0.836912	0.838151	0.828585	0.837744	0.84908	0.836926	0.837218	0.828143

## Sheet: Table S1B. Figure 4 Raw Data
	Number of Species
ACCURACY	3 species	4 species	5 species	6 species
MULTIPARANOID	0.940664	0.931475	0.922358	0.912236	Data for Figure 4A
ORTHOMCL	0.92201	0.918215	0.913036	0.908932
CRBH	0.952683	0.947157	0.937651	0.934238
CRSD	0.942029	0.92982	0.917798	0.92092
FALSE DISCOVERY RATE	3 species	4 species	5 species	6 species
MULTIPARANOID	0.0314161	0.0436443	0.0516605	0.0585542	Data for Figure 4B
ORTHOMCL	0.056959	0.0632757	0.067362	0.0693909
CRBH	0.0190312	0.025637	0.0287954	0.0288627
CRSD	0.019965	0.0263713	0.0290775	0.0298221

## Sheet: Table S1C. Figure 5 Raw Data
	Classes
ACCURACY	0	I	II	III	IV
MULTIPARANOID	0.855076	0.845881	0.836551	0.850604	0.978848	Data for Figure 5A
ORTHOMCL	0.72957	0.72055	0.833346	0.830533	0.960109
CRBH	0.755796	0.785588	0.817894	0.831999	0.950422
CRSD	0.723149	0.742701	0.704072	0.643003	0.837187
FALSE DISCOVERY RATE	0	I	II	III	IV
MULTIPARANOID	0.219543	0.18359	0.152174	0.171827	0.0204189	Data for Figure 5B
ORTHOMCL	0.265643	0.259191	0.142027	0.167826	0.0231634
CRBH	0.0509363	0.0803783	0.0749757	0.157559	0.00285332
CRSD	0.064632	0.0918079	0.0862884	0.193234	0.00349729
